# Supplementary material for: Root Exposure to 5-Aminolevulinic Acid (ALA) Affects Leaf Element Accumulation, Isoprene Emission, Phytohormonal Balance, and Photosynthesis of Salt-Stressed Arundo donax
Source: Int J Mol Sci. 2022 Apr 13;23(8):4311. doi: 10.3390/ijms23084311 (PMC9028702; doi:10.3390/ijms23084311)
Supplement: Supplementary file 1 [file ijms-23-04311-s001.zip]

Archive with 1 entries (1 files):
- ijms-1645512-supplementary.pdf
